# Supplementary material for: Leptospirosis Cases During the 2024 Catastrophic Flood in Rio Grande Do Sul, Brazil
Source: Pathogens. 2025 Apr 17;14(4):393. doi: 10.3390/pathogens14040393 (PMC12030144; doi:10.3390/pathogens14040393)
Supplement: Supplementary file 1 [file pathogens-14-00393-s001.zip]

Archive with 1 entries (1 files):
- pathogens-3569267-supplementary.pdf
